# Supplementary material for: Polybutadiene Vitrimers with Tunable Epoxy Ratios: Preparation and Properties
Source: Polymers (Basel). 2021 Nov 28;13(23):4157. doi: 10.3390/polym13234157 (PMC8659766; doi:10.3390/polym13234157)
Supplement: Supplementary file 1 [file polymers-13-04157-s001.zip]

Archive with 1 entries (1 files):
- polymers-1423473-supplementary.pdf
